# Supplementary material for: Comprehensive Analysis of Circular RNAs in Endothelial Cells
Source: Int J Mol Sci. 2023 Jun 12;24(12):10025. doi: 10.3390/ijms241210025 (PMC10298487; doi:10.3390/ijms241210025)
Supplement: Supplementary file 1 [file ijms-24-10025-s001.zip]

Archive with 1 entries (1 files):
- ijms-2366429-supplementary.pdf
